# Supplementary material for: Upregulation of interleukin-1β and interleukin-18 in traumatic brain injury patients and their potential as biomarkers
Source: PLoS One. 2026 Apr 3;21(4):e0335877. doi: 10.1371/journal.pone.0335877 (PMC13048433; doi:10.1371/journal.pone.0335877)
Supplement: S1 File — (XLSX) [file pone.0335877.s001.xlsx]

## Sheet: Sheet2
Sample #	Group	Gender	GCS score	IL-1β (pg/mL)	IL-18 (ng/L)
1	Control	Male	NA	1303.3	13.78
2	Control	Male	NA	1265.4	17.98
3	Control	Male	NA	1508.2	18.04
4	Control	Male	NA	1310.4	17.59
5	Control	Male	NA	1439.8	18.04
6	Control	Male	NA	1504.8	23.94
7	Control	Male	NA	1334.5	20.34
8	Control	Male	NA	1482.6	17.5
9	Control	Male	NA	1356	18.68
10	Control	Male	NA	1637.3	15.08
11	Control	Male	NA	1522	17.96
12	Control	Male	NA	2140.6	18.64
13	Control	Male	NA	1536.8	24.34
14	Control	Male	NA	1259	16.16
15	Control	Male	NA	1649.7	16.19
16	Control	Male	NA	1414.5	17.05
17	Control	Male	NA	1482.2	16.41
18	Control	Male	NA	1462.9	17.62
19	Control	Male	NA	1501.3	18.81
20	Control	Male	NA	1640.9	22.65
21	Control	Male	NA	1643.2	19.55
22	Control	Male	NA	1477.8	18.86
23	Control	Male	NA	1136.6	18.11
24	Control	Male	NA	2250.7	15.61
25	Control	Male	NA	2190.8	27.91
26	Control	Female	NA	1718.1	27.25
27	Control	Female	NA	1451.6	19.34
28	Control	Female	NA	1525	19.94
29	Control	Female	NA	1323	17.86
30	Control	Female	NA	1383.9	23.02
31	Control	Female	NA	1371.7	22.59
32	Control	Female	NA	1721.3	16.51
33	Control	Female	NA	1991.2	20.17
34	Control	Female	NA	2060.8	18.11
35	Control	Female	NA	1024.2	18.6
36	Control	Female	NA	983.4	18.39
37	Control	Female	NA	828.18	19.56
38	Control	Female	NA	1295.14	19.98
39	Control	Female	NA	786.8	19.51
40	Control	Female	NA	1024.5	18.11
41	TBI	Male	10	1625	19.99
42	TBI	Male	11	1663.7	22.35
43	TBI	Male	14	1498.5	19.73
44	TBI	Male	7	5037.9	70.7
45	TBI	Male	13	1427.8	16.2
46	TBI	Male	13	1443.3	16.92
47	TBI	Male	11	1677.6	19.43
48	TBI	Male	11	2058.9	22.95
49	TBI	Male	8	2811.6	37.12
50	TBI	Male	10	1537.1	19.54
51	TBI	Male	10	1685.6	20.16
52	TBI	Male	11	1882.4	22.25
53	TBI	Male	11	1833.8	26.66
54	TBI	Male	11	1709.9	24.44
55	TBI	Male	13	1856	22.16
56	TBI	Male	11	1529.5	16.82
57	TBI	Male	10	1866.7	22.76
58	TBI	Male	12	1663.2	17.71
59	TBI	Male	12	1948.6	19.5
60	TBI	Male	12	2060.8	20.26
61	TBI	Male	13	1654.7	19.83
62	TBI	Male	13	1491.8	19.13
63	TBI	Female	10	1630.2	19.07
64	TBI	Female	12	1636.6	23.02
65	TBI	Female	10	1698.1	25.58
66	TBI	Female	12	1975.5	26.31
67	TBI	Female	13	1783.5	23.69
68	TBI	Female	10	1915.8	20.66
69	TBI	Female	11	2396.7	27.47
70	TBI	Female	6	4246.7	85.69
71	TBI	Female	11	1855.5	23.1
72	TBI	Female	11	1534.3	22.68
73	TBI	Female	12	1489.3	19.87
74	TBI	Female	8	3768.4	22.31
75	TBI	Female	10	1096	69.32
76	TBI	Female	12	1022	22.65
77	TBI	Female	12	1134.9	20.1
78	TBI	Female	12	1506.5	23.44
79	TBI	Female	12	1443.9	22.69
80	TBI	Female	11	1189.3	22.71
